# Supplementary material for: Crystal Design, Antitumor Activity and Molecular Docking of Novel Palladium(II) and Gold(III) Complexes with a Thiosemicarbazone Ligand
Source: Int J Mol Sci. 2023 Jul 14;24(14):11442. doi: 10.3390/ijms241411442 (PMC10380234; doi:10.3390/ijms241411442)
Supplement: Supplementary file 1 [file ijms-24-11442-s001.zip]

Archive with 1 entries (1 files):
- ijms-2489354-supplementary.pdf
